# Supplementary material for: Carotenoid aggregates negatively impact chlorophyll levels and disrupt chloroplast development in peaches
Source: Mol Hortic. 2026 Apr 10;6:30. doi: 10.1186/s43897-025-00213-8 (PMC13067727; doi:10.1186/s43897-025-00213-8)
Supplement: Supplementary file 2 — Additional file 2: Table S1. Primers used in the study. Table S2. Summary of transcriptome data quality. Table S3. Analysis of specific proteins in peach fruit and callus. [file 43897_2025_213_MOESM2_ESM.xlsx]

## Sheet: Fruit specific protein
Protein accession	Protein description	Gene name	CK1	CK2	CK3	CPTA1	CPTA2	CPTA3	ZJB1	ZJB2	ZJB3	PSY1-OE1	PSY1-OE2	PSY1-OE3	Subcellular localization
A0A251PGK7	Receptor-like serine/threonine-protein kinase OS=Prunus persica OX=3760 GN=PRUPE_4G032000 PE=3 SV=1	PRUPE_4G032000	298791	248786	238328	307782	316780	421511							plasma membrane
A0A251PZD2	Receptor-like serine/threonine-protein kinase OS=Prunus persica OX=3760 GN=PRUPE_3G131100 PE=3 SV=1	PRUPE_3G131100	2.64338e+07	2.45314e+07	2.55878e+07	42317998	4.96502e+07	2.98463e+07							chloroplast
M5W2I1	Laccase OS=Prunus persica OX=3760 GN=PRUPE_8G047500 PE=3 SV=1	PRUPE_8G047500	499370	568690	428669	536841	807659	627254							cytoplasm
M5W3Y0	Peroxidase OS=Prunus persica OX=3760 GN=PRUPE_6G013600 PE=3 SV=1	PRUPE_6G013600	6.43718e+06	6.90381e+06	6.44101e+06	4.03299e+06	3.94225e+06	4.39694e+06							Golgi apparatus,plasma membrane
M5WYP7	Uridine kinase OS=Prunus persica OX=3760 GN=PRUPE_3G294700 PE=3 SV=1	PRUPE_3G294700	243841	247698	237951	270351	407377	437699							cytoplasm
A0A251MSR5	Tryptophan aminotransferase-related protein 4-like OS=Prunus persica OX=3760 GN=PRUPE_8G041100 PE=3 SV=1	PRUPE_8G041100	318680	365407	369097	289068	480368	433486							extracellular
A0A251N9R0	Beta-glucosidase 12-like OS=Prunus persica OX=3760 GN=PRUPE_7G105400 PE=3 SV=1	PRUPE_7G105400	531998	705580	665805	881631	921616	1.0122e+06							chloroplast
A0A251NEM3	Protein kinase domain-containing protein OS=Prunus persica OX=3760 GN=PRUPE_7G209300 PE=4 SV=1	PRUPE_7G209300	1.23329e+06	1.30616e+06	1.2823e+06	1.24981e+06	1.36953e+06	1.40705e+06							nucleus
A0A251NGK3	AAI domain-containing protein OS=Prunus persica OX=3760 GN=PRUPE_7G248900 PE=3 SV=1	PRUPE_7G248900	603228	698417	661608	724586	818136	875374							extracellular
A0A251NGT5	Dicer-like protein 4 OS=Prunus persica OX=3760 GN=PRUPE_7G252800 PE=3 SV=1	PRUPE_7G252800	359343	406772	543658		484916								chloroplast
A0A251NMW5	Peroxidase OS=Prunus persica OX=3760 GN=PRUPE_6G044900 PE=3 SV=1	PRUPE_6G044900	171731	262182	285447	330135	359218	438571							nucleus
A0A251NTH3	MFS domain-containing protein OS=Prunus persica OX=3760 GN=PRUPE_6G211400 PE=3 SV=1	PRUPE_6G211400	92565.2	163836		175866									chloroplast
A0A251NTH8	Phosphoenolpyruvate carboxykinase (ATP) OS=Prunus persica OX=3760 GN=PRUPE_6G211000 PE=3 SV=1	PRUPE_6G211000	194109		232016	256764	312656	409667							cytoplasm
A0A251P109	Peroxisomal nicotinamide adenine dinucleotide carrier OS=Prunus persica OX=3760 GN=PRUPE_5G000200 PE=3 SV=1	PRUPE_5G000200		752918	593980	113743	689206								chloroplast
A0A251P6P9	Legumain OS=Prunus persica OX=3760 GN=PRUPE_5G076300 PE=3 SV=1	PRUPE_5G076300	2.40854e+06	318018	2.35954e+06	784554	2.89598e+06	1.00843e+06							chloroplast
A0A251PCP0	Auxin efflux carrier component OS=Prunus persica OX=3760 GN=PRUPE_5G233100 PE=3 SV=1	PRUPE_5G233100	5.75799e+06	8.10335e+06	7.96511e+06	6.08348e+06	7.06603e+06	7.9361e+06							chloroplast
A0A251PCU3	AAI domain-containing protein OS=Prunus persica OX=3760 GN=PRUPE_5G235000 PE=3 SV=1	PRUPE_5G235000	975883	1.22206e+06	1.26104e+06	1.632e+06	2.05104e+06	2.2529e+06							chloroplast
A0A251PQS5	NAD(H) kinase 1-like OS=Prunus persica OX=3760 GN=PRUPE_4G254100 PE=3 SV=1	PRUPE_4G254100	452269	104685		676855	157446	759005							nucleus
A0A251PRP5	1,3-beta-glucan synthase OS=Prunus persica OX=3760 GN=PRUPE_4G271000 PE=3 SV=1	PRUPE_4G271000		887229	935091	776087									plasma membrane
A0A251PXI7	Protein kinase domain-containing protein OS=Prunus persica OX=3760 GN=PRUPE_3G089700 PE=3 SV=1	PRUPE_3G089700	1.37548e+06	1.45644e+06	1.4459e+06	1.89092e+06	1.66236e+06	2.04637e+06							chloroplast
A0A251Q3Q5	Dirigent protein OS=Prunus persica OX=3760 GN=PRUPE_3G215600 PE=3 SV=1	PRUPE_3G215600	2.23839e+06	2578083	2497223	2.13331e+06	1.70282e+06	3057209							chloroplast
A0A251Q9W0	Carboxypeptidase OS=Prunus persica OX=3760 GN=PRUPE_2G023800 PE=3 SV=1	PRUPE_2G023800	812334	796445	801053	898809	972714	908728							chloroplast
A0A251QA21	Purple acid phosphatase OS=Prunus persica OX=3760 GN=PRUPE_2G028600 PE=3 SV=1	PRUPE_2G028600	263173	255085	232697	214355	285482	327400							chloroplast
A0A251QC37	Homeobox domain-containing protein OS=Prunus persica OX=3760 GN=PRUPE_2G004000 PE=4 SV=1	PRUPE_2G004000	440180	387629	441034	502785	702104	603480							nucleus
A0A251R113	Pectin acetylesterase OS=Prunus persica OX=3760 GN=PRUPE_1G208600 PE=3 SV=1	PRUPE_1G208600	1.71223e+06	1.35239e+06	1.28221e+06	1.95196e+06	3.17116e+06	3.25485e+06							mitochondria
A0A251R1E8	UvrD-like helicase ATP-binding domain-containing protein OS=Prunus persica OX=3760 GN=PRUPE_1G215900 PE=4 SV=1	PRUPE_1G215900	1.27839e+06	1.34506e+06	1519686	1710561	1.62355e+06	2.18205e+06							plasma membrane
A0A251R8I3	GDSL esterase/lipase EXL3-like OS=Prunus persica OX=3760 GN=PRUPE_1G361900 PE=3 SV=1	PRUPE_1G361900	2.85167e+06	2.95484e+06	2.91794e+06	2.4889e+06	2.61429e+06	3.02824e+06							chloroplast
A0A251RDJ7	Probable magnesium transporter OS=Prunus persica OX=3760 GN=PRUPE_1G409300 PE=3 SV=1	PRUPE_1G409300	1.08208e+06	1.35615e+06	1588176	1.24027e+06	1.81024e+06	1.75771e+06							plasma membrane
A0A251RFE4	L-gulonolactone oxidase OS=Prunus persica OX=3760 GN=PRUPE_1G450800 PE=3 SV=1	PRUPE_1G450800	697571	662079	749718	632815	828484	867473							chloroplast
A0A251RJN0	Cytochrome P450 CYP749A22-like OS=Prunus persica OX=3760 GN=PRUPE_1G534600 PE=3 SV=1	PRUPE_1G534600	851658	833817	721503	1.14855e+06	1.20103e+06	1.16334e+06							extracellular
M5VNW0	Long-chain-fatty-acid--CoA ligase OS=Prunus persica OX=3760 GN=PRUPE_8G108400 PE=3 SV=1	PRUPE_8G108400	760137	761950	775125	466069	519002	524904							cytoplasm
M5VWJ0	3-hydroxy-3-methylglutaryl coenzyme A reductase OS=Prunus persica OX=3760 GN=PRUPE_7G187500 PE=3 SV=1	PRUPE_7G187500	715174	678368	630651	600500	728126	711781							chloroplast
M5VWX8	Auxin-responsive protein OS=Prunus persica OX=3760 GN=PRUPE_7G234800 PE=3 SV=1	PRUPE_7G234800	431666	448811	449319	332526	431059	533013							nucleus
M5W0Z5	Uncharacterized protein OS=Prunus persica OX=3760 GN=PRUPE_6G152200 PE=3 SV=1	PRUPE_6G152200		308445		928438	1.10747e+06	1.08911e+06							cytoplasm
M5W1V6	Protein-serine/threonine phosphatase OS=Prunus persica OX=3760 GN=PRUPE_7G204800 PE=3 SV=1	PRUPE_7G204800	93056.9	80433.2	86482.1	88975	119035	112677							plasma membrane
M5W2B3	MLO-like protein OS=Prunus persica OX=3760 GN=MLO PE=3 SV=1	MLO	63884.1	177025	281505	229722	327469	392904							cytoplasm
M5WBL1	Chlorophyll a-b binding protein, chloroplastic OS=Prunus persica OX=3760 GN=PRUPE_5G195100 PE=3 SV=1	PRUPE_5G195100	1.73994e+07	2.16619e+06	1.9687e+07	1.00183e+06	1.13388e+06	1.40694e+06							chloroplast
M5WTN6	Auxin-responsive protein OS=Prunus persica OX=3760 GN=PRUPE_3G074800 PE=3 SV=1	PRUPE_3G074800	85982.2	183413	230545	211279	233347	201092							nucleus
M5X1C6	SHSP domain-containing protein OS=Prunus persica OX=3760 GN=PRUPE_2G243400 PE=3 SV=1	PRUPE_2G243400				572956	568208	735020							cytoplasm
M5X475	Photosystem I reaction center subunit VI, chloroplastic OS=Prunus persica OX=3760 GN=PRUPE_3G067400 PE=3 SV=1	PRUPE_3G067400	870011	869541	887198										chloroplast
M5XDX6	Mitochondrial substrate carrier family protein ucpB OS=Prunus persica OX=3760 GN=PRUPE_2G034900 PE=3 SV=1	PRUPE_2G034900					692857	489087							chloroplast
M5XG64	Protein kinase domain-containing protein OS=Prunus persica OX=3760 GN=PRUPE_1G139900 PE=4 SV=1	PRUPE_1G139900	489116	436062	404718			594481							chloroplast
M5XGP7	Protein kinase domain-containing protein OS=Prunus persica OX=3760 GN=PRUPE_3G233500 PE=4 SV=1	PRUPE_3G233500	329009	308637	331354	377613	415274	361137							plasma membrane
M5XGP8	Dynamin-type G domain-containing protein OS=Prunus persica OX=3760 GN=PRUPE_2G188500 PE=3 SV=1	PRUPE_2G188500	984764	837015	894506	964713	983865	1.05515e+06							cytoplasm
M5XN49	Auxin-responsive protein OS=Prunus persica OX=3760 GN=PRUPE_1G540700 PE=3 SV=1	PRUPE_1G540700	172909	308129	424885	360149		436091							nucleus
M5XNQ1	Ribulose bisphosphate carboxylase small subunit, chloroplastic OS=Prunus persica OX=3760 GN=RBCS PE=3 SV=1	RBCS	437231	387693	399415	226355	336952	218043							chloroplast
M5XRT7	Protein ECERIFERUM 1-like OS=Prunus persica OX=3760 GN=PRUPE_2G113600 PE=3 SV=1	PRUPE_2G113600	6.28468e+06	7.2471e+06	6393087	5.01152e+06	5.31902e+06	6.62216e+06							cytoplasm
M5XTV3	Endochitinase EP3-like OS=Prunus persica OX=3760 GN=PRUPE_1G204800 PE=4 SV=1	PRUPE_1G204800	6.97401e+06	6.59025e+06	6.72193e+06	6.01353e+06	6.83925e+06	6.47643e+06							extracellular
Q3ZU97	Putative MADS box protein OS=Prunus persica OX=3760 GN=PRUPE_5G208500 PE=2 SV=1	PRUPE_5G208500	603184	640727	614725	554196	660880	815069							nucleus
A0A251MTU1	Gibberellin regulated protein OS=Prunus persica OX=3760 GN=PRUPE_8G058200 PE=3 SV=1	PRUPE_8G058200	649653		616134		393809								extracellular
A0A251N4P5	Lysosomal beta glucosidase-like OS=Prunus persica OX=3760 GN=PRUPE_7G007200 PE=4 SV=1	PRUPE_7G007200	1.39844e+06	1.23791e+06	1.13786e+06	1.48903e+06	1.74825e+06	318079							endoplasmic reticulum
A0A251N8N5	AB hydrolase-1 domain-containing protein OS=Prunus persica OX=3760 GN=PRUPE_7G085800 PE=4 SV=1	PRUPE_7G085800	8.44445e+06	8.4141e+06	7.74089e+06	7.16457e+06	9.48739e+06	9.77102e+06							cytoplasm
A0A251NBX9	Amino_oxidase domain-containing protein OS=Prunus persica OX=3760 GN=PRUPE_7G154900 PE=4 SV=1	PRUPE_7G154900	502141	545406	494792	500779	523002	623650							mitochondria
A0A251ND37	UBC core domain-containing protein OS=Prunus persica OX=3760 GN=PRUPE_7G179700 PE=4 SV=1	PRUPE_7G179700	392157	422288	326810		400822								nucleus
A0A251NDH0	DUF4743 domain-containing protein OS=Prunus persica OX=3760 GN=PRUPE_7G186600 PE=4 SV=1	PRUPE_7G186600		263424	258924	256055	311672	326745							chloroplast
A0A251NDJ7	Tafazzin family protein OS=Prunus persica OX=3760 GN=PRUPE_7G189000 PE=3 SV=1	PRUPE_7G189000	220431	186938	186120	164004	202774	186371							chloroplast
A0A251NGY9	Methyltransf_11 domain-containing protein OS=Prunus persica OX=3760 GN=PRUPE_7G256500 PE=4 SV=1	PRUPE_7G256500	2.44643e+06	2.6919e+06	2.59176e+06	2.66926e+06	2.62719e+06	2.6257e+06							chloroplast
A0A251NJ65	KIX_2 domain-containing protein OS=Prunus persica OX=3760 GN=PRUPE_6G027400 PE=4 SV=1	PRUPE_6G027400	286024	332662	244052	327763	356110	418277							nucleus
A0A251NK39	Protein kinase domain-containing protein OS=Prunus persica OX=3760 GN=PRUPE_6G042600 PE=4 SV=1	PRUPE_6G042600	56918				87095.5								chloroplast
A0A251NL31	Polyamine transporter At3g13620 OS=Prunus persica OX=3760 GN=PRUPE_6G006400 PE=3 SV=1	PRUPE_6G006400	541042	516714	551666	439601	541121	618786							plasma membrane
A0A251NTE1	Abhydrolase_3 domain-containing protein OS=Prunus persica OX=3760 GN=PRUPE_6G149100 PE=4 SV=1	PRUPE_6G149100	1.02951e+06	1.14639e+06	1.18532e+06	1.03889e+06	1.56004e+06	1.90307e+06							cytoplasm
A0A251NVK4	Short-chain dehydrogenase TIC 32, chloroplastic-like OS=Prunus persica OX=3760 GN=PRUPE_6G251300 PE=4 SV=1	PRUPE_6G251300	1.29882e+07	1.15194e+07	1.24292e+07	1.60607e+07	1.6411e+07	1.78888e+07							chloroplast
A0A251NWA4	Usp domain-containing protein OS=Prunus persica OX=3760 GN=PRUPE_6G265100 PE=4 SV=1	PRUPE_6G265100	729190	709519	631791	746045	1045733	1.19955e+06							nucleus
A0A251P214	GDSL esterase/lipase At5g33370-like OS=Prunus persica OX=3760 GN=PRUPE_6G354200 PE=3 SV=1	PRUPE_6G354200	743596	867320	808528	755014	846924	889663							extracellular
A0A251P275	PsbP domain-containing protein OS=Prunus persica OX=3760 GN=PRUPE_6G323000 PE=4 SV=1	PRUPE_6G323000	275049	289162	232724	96332.3	123108	121422							cytoplasm
A0A251P2I4	DUF1995 domain-containing protein OS=Prunus persica OX=3760 GN=PRUPE_5G022700 PE=4 SV=1	PRUPE_5G022700	3.11533e+06	3.25908e+06	3.56094e+06	2.7145e+06	3.10562e+06	3.62357e+06							chloroplast
A0A251P7G4	Thaumatin-like protein OS=Prunus persica OX=3760 GN=PRUPE_5G093500 PE=3 SV=1	PRUPE_5G093500	7.65385e+06	7.45584e+06	7.5506e+06	7.20307e+06	7.71121e+06	8.27303e+06							mitochondria
A0A251P857	Germin-like protein OS=Prunus persica OX=3760 GN=PRUPE_5G138500 PE=3 SV=1	PRUPE_5G138500	131971	158028	173071	85036.7	196796	209996							extracellular
A0A251PA55	HMA domain-containing protein OS=Prunus persica OX=3760 GN=PRUPE_5G148500 PE=3 SV=1	PRUPE_5G148500	2.29917e+06	1.85091e+06	2.41826e+06	2.12115e+06	1.98157e+06	2.35875e+06							nucleus
A0A251PDN0	Germin-like protein OS=Prunus persica OX=3760 GN=PRUPE_5G183100 PE=3 SV=1	PRUPE_5G183100	629826	1.19779e+06	1.28538e+06	1.29044e+06	1.31207e+06	1.59625e+06							chloroplast
A0A251PFR7	AB hydrolase-1 domain-containing protein OS=Prunus persica OX=3760 GN=PRUPE_5G225200 PE=4 SV=1	PRUPE_5G225200	200669	216509	158335	184945	231344	206150							nucleus
A0A251PJS3	Ent-kaurene synthase OS=Prunus persica OX=3760 GN=PRUPE_4G128500 PE=4 SV=1	PRUPE_4G128500	410089		383921	372878	430680								cytoplasm
A0A251PK60	Non-specific serine/threonine protein kinase OS=Prunus persica OX=3760 GN=PRUPE_4G136200 PE=4 SV=1	PRUPE_4G136200	57714.3	74297.5	55581.2	166763	155368	300675							chloroplast
A0A251PLM6	Bulb-type lectin domain-containing protein OS=Prunus persica OX=3760 GN=PRUPE_4G166100 PE=4 SV=1	PRUPE_4G166100	9887282	9485898	10098381	12444845	12548948	12376077							extracellular
A0A251PPX3	PGG domain-containing protein OS=Prunus persica OX=3760 GN=PRUPE_4G203100 PE=4 SV=1	PRUPE_4G203100	146045	176641	190337	227365	265405	294833							plasma membrane
A0A251PQX4	Bulb-type lectin domain-containing protein OS=Prunus persica OX=3760 GN=PRUPE_4G254900 PE=4 SV=1	PRUPE_4G254900	4.44812e+06	4.71912e+06	4.27045e+06	3.88058e+06	4.45582e+06	4.52581e+06							nucleus
A0A251PSR5	Cold and drought-regulated protein CORA-like OS=Prunus persica OX=3760 GN=PRUPE_4G225800 PE=4 SV=1	PRUPE_4G225800	293324	426809	350728	155655	202433								extracellular
A0A251PT45	Myb-like domain-containing protein OS=Prunus persica OX=3760 GN=PRUPE_3G003600 PE=4 SV=1	PRUPE_3G003600	254205	281786	263897	197860	265660	198809							chloroplast
A0A251Q0T5	UPF0481 protein At3g47200-like OS=Prunus persica OX=3760 GN=PRUPE_3G091600 PE=4 SV=1	PRUPE_3G091600	170100		207597	172175	169130	211494							chloroplast
A0A251Q0U1	Uncharacterized protein OS=Prunus persica OX=3760 GN=PRUPE_3G158900 PE=4 SV=1	PRUPE_3G158900	266365	255679	327630	233671	231054	303964							cytoplasm
A0A251Q187	DUF1851 domain-containing protein OS=Prunus persica OX=3760 GN=PRUPE_3G167100 PE=4 SV=1	PRUPE_3G167100	235265	263148	199394	232137		241026							chloroplast
A0A251Q492	Usp domain-containing protein OS=Prunus persica OX=3760 GN=PRUPE_3G227200 PE=4 SV=1	PRUPE_3G227200	878739	1.20289e+06	1009359	1.19646e+06	1.38425e+06	1.22418e+06							chloroplast
A0A251Q5A9	Uncharacterized protein OS=Prunus persica OX=3760 GN=PRUPE_3G251300 PE=4 SV=1	PRUPE_3G251300	566284	602954	621263	455081	690129	732816							vacuolar membrane
A0A251Q9J5	ANK_REP_REGION domain-containing protein OS=Prunus persica OX=3760 GN=PRUPE_2G015900 PE=4 SV=1	PRUPE_2G015900	797506	649884	749218	1.00487e+06	1.13046e+06	1.17691e+06							cytoplasm
A0A251QD56	Carboxypeptidase OS=Prunus persica OX=3760 GN=PRUPE_2G023900 PE=3 SV=1	PRUPE_2G023900	2.34009e+07	2.95758e+07	29438920	24724205	3.18808e+07	3.31593e+07							chloroplast
A0A251QJM7	HAD-superfamily hydrolase, subfamily IIA, CECR5 OS=Prunus persica OX=3760 GN=PRUPE_2G220600 PE=4 SV=1	PRUPE_2G220600	104333	106456	94233.5	109269	109586	135406							chloroplast
A0A251QJQ8	Uncharacterized protein OS=Prunus persica OX=3760 GN=PRUPE_2G222000 PE=4 SV=1	PRUPE_2G222000		241990			221591	266782							extracellular
A0A251QS52	Fe2OG dioxygenase domain-containing protein OS=Prunus persica OX=3760 GN=PRUPE_1G036400 PE=3 SV=1	PRUPE_1G036400	718297	1.38689e+06	1.20163e+06	3.79818e+06	4.61604e+06	4.46602e+06							cytoplasm
A0A251QV63	Cytochrome c oxidase subunit OS=Prunus persica OX=3760 GN=PRUPE_1G098600 PE=3 SV=1	PRUPE_1G098600	1183722	1.35626e+06	1.32157e+06	1.26179e+06	1.73147e+06	1.71525e+06							mitochondria
A0A251QV79	Fe2OG dioxygenase domain-containing protein OS=Prunus persica OX=3760 GN=PRUPE_1G036500 PE=3 SV=1	PRUPE_1G036500	754879	938709	665237	2.36046e+06	1988080	1.60521e+06							cytoplasm
A0A251QVQ4	Ubiquitinyl hydrolase 1 OS=Prunus persica OX=3760 GN=PRUPE_1G107200 PE=4 SV=1	PRUPE_1G107200	301416	323945	300706	163549	168680	214561							chloroplast
A0A251R401	CAAX amino terminal protease family protein OS=Prunus persica OX=3760 GN=PRUPE_1G273600 PE=4 SV=1	PRUPE_1G273600	635269	818871	531794		369269								chloroplast
A0A251R4H5	Remorin_C domain-containing protein OS=Prunus persica OX=3760 GN=PRUPE_1G282700 PE=3 SV=1	PRUPE_1G282700	120266	158418	141039	91040.3	168487	143252							nucleus
A0A251R4M8	UPS1 OS=Prunus persica OX=3760 GN=PRUPE_1G286600 PE=3 SV=1	PRUPE_1G286600	409230	392552	400148	396484	516905	617039							extracellular
A0A251R8D3	Nitrate regulatory gene2 protein-like OS=Prunus persica OX=3760 GN=PRUPE_1G355400 PE=4 SV=1	PRUPE_1G355400	1.82559e+06	2.20536e+06	2198083	1.54288e+06	2.01053e+06	2.40854e+06							nucleus
A0A251RAB5	Enhancer of rudimentary homolog OS=Prunus persica OX=3760 GN=PRUPE_1G395400 PE=3 SV=1	PRUPE_1G395400						206437							nucleus
A0A251RAG3	Peptidase A1 domain-containing protein OS=Prunus persica OX=3760 GN=PRUPE_1G398200 PE=3 SV=1	PRUPE_1G398200	2.70126e+07	1.90887e+07	2.72133e+07	2.52837e+07	2.14548e+07	1.91035e+07							nucleus
A0A251RE21	ABC transporter domain-containing protein OS=Prunus persica OX=3760 GN=PRUPE_1G471300 PE=3 SV=1	PRUPE_1G471300	188952	177332	181690			185307							plasma membrane
G9CM51	Pathogensis-related protein 1a (Fragment) OS=Prunus persica OX=3760 GN=PR1a PE=2 SV=1	PR1a	3.14196e+06	3.11865e+06	2.81065e+06	1.54284e+06	253230	751256							extracellular
M5VI04	Uncharacterized protein OS=Prunus persica OX=3760 GN=PRUPE_8G100700 PE=3 SV=1	PRUPE_8G100700	770703	621699	623497	573817	643140	519571							plasma membrane
M5VJ82	SCP domain-containing protein OS=Prunus persica OX=3760 GN=PRUPE_8G153100 PE=4 SV=1	PRUPE_8G153100	1.48572e+07	1.74266e+07	1.76157e+07	1.33111e+07	1.45083e+07	1.50824e+07							extracellular
M5VK03	Basic secretory protease OS=Prunus persica OX=3760 GN=PRUPE_8G136500 PE=4 SV=1	PRUPE_8G136500	2.20723e+07	2.26314e+07	2.23438e+07	1.93141e+07	2.27088e+07	2.3476e+07							chloroplast
M5VKC0	CYSTM domain-containing protein OS=Prunus persica OX=3760 GN=PRUPE_8G146400 PE=3 SV=1	PRUPE_8G146400	738330	514995	680857	658031	419372	689789							extracellular
M5VLC6	Uncharacterized protein OS=Prunus persica OX=3760 GN=PRUPE_8G253200 PE=4 SV=1	PRUPE_8G253200	1.18608e+06	1.09469e+06	1.13419e+06	1036089	1.17416e+06	1.25447e+06							nucleus
M5VLG1	Peamaclein-like OS=Prunus persica OX=3760 GN=PRUPE_8G138600 PE=3 SV=1	PRUPE_8G138600	695507	1.00269e+06	1.19714e+06	571048	587412	731041							extracellular
M5VM75	Uncharacterized protein OS=Prunus persica OX=3760 GN=PRUPE_8G143000 PE=3 SV=1	PRUPE_8G143000	344153	392914	364052	594641	572271	730978							cytoplasm
M5VPR8	Uncharacterized protein OS=Prunus persica OX=3760 GN=PRUPE_8G236100 PE=3 SV=1	PRUPE_8G236100	835800	962325	852954	1.66355e+06	1.83064e+06	1.80608e+06							plasma membrane
M5VPV1	Uncharacterized protein OS=Prunus persica OX=3760 GN=PRUPE_7G248000 PE=3 SV=1	PRUPE_7G248000	120907	111666	109969	92155.6	124811	124036							nucleus
M5VQF2	Uncharacterized protein OS=Prunus persica OX=3760 GN=PRUPE_7G242100 PE=4 SV=1	PRUPE_7G242100	1.1355e+06	1.22554e+06	1.34341e+06	1.24235e+06	1.08207e+06	1.22153e+06							plasma membrane
M5VQK1	Expressed conserved protein OS=Prunus persica OX=3760 GN=PRUPE_7G109200 PE=4 SV=1	PRUPE_7G109200	345708	144988	336074	404645	414438	451294							nucleus
M5VR16	Germin-like protein OS=Prunus persica OX=3760 GN=PRUPE_7G200300 PE=3 SV=1	PRUPE_7G200300	3.06827e+07	4.09352e+07	8.72073e+07	4.35306e+07	1.06749e+08	7.93696e+07							cytoplasm
M5VXW4	ATP-dependent RNA helicase eIF4A OS=Prunus persica OX=3760 GN=PRUPE_7G134300 PE=4 SV=1	PRUPE_7G134300						415001							cytoplasm
M5VXX3	Metallothionein-like protein 1 OS=Prunus persica OX=3760 GN=PRUPE_6G077900 PE=3 SV=1	PRUPE_6G077900	677225		858643	836163	1.69665e+06	1.58581e+06							chloroplast
M5VZB8	Uncharacterized protein OS=Prunus persica OX=3760 GN=PRUPE_6G088400 PE=3 SV=1	PRUPE_6G088400		2.41542e+06	2.19349e+06	2.08987e+06	2.57194e+06	2.88897e+06							nucleus
M5W072	Short-chain dehydrogenase TIC 32, chloroplastic-like OS=Prunus persica OX=3760 GN=PRUPE_6G251400 PE=3 SV=1	PRUPE_6G251400	1.22258e+06	1.22221e+06	1.1666e+06	1.68716e+06	1.72871e+06	1.91851e+06							chloroplast
M5W080	Uncharacterized protein OS=Prunus persica OX=3760 GN=PRUPE_6G299100 PE=4 SV=1	PRUPE_6G299100	1.63498e+07	1.8335e+07	1.77347e+07	1.58097e+07	1.87866e+07	1.96984e+07							nucleus
M5W465	Transmembrane protein OS=Prunus persica OX=3760 GN=PRUPE_8G239600 PE=4 SV=1	PRUPE_8G239600		341824	330857	369014	380332	484411							chloroplast
M5W5C5	UNC93-like protein 3 OS=Prunus persica OX=3760 GN=PRUPE_6G251100 PE=3 SV=1	PRUPE_6G251100	1.02471e+06	980433	1.15548e+06	1.00067e+06	802993	1.17278e+06							plasma membrane
M5W5J6	Uncharacterized protein OS=Prunus persica OX=3760 GN=PRUPE_6G015700 PE=3 SV=1	PRUPE_6G015700	113799		113876										nucleus
M5W9D6	Uncharacterized protein OS=Prunus persica OX=3760 GN=PRUPE_5G168300 PE=3 SV=1	PRUPE_5G168300	289870	235389	196503	227016	265414								vacuolar membrane
M5WAE7	Germin-like protein OS=Prunus persica OX=3760 GN=PRUPE_7G200100 PE=3 SV=1	PRUPE_7G200100	2.08983e+06	1.79918e+06	1.26858e+06	1.02538e+06	1.62538e+06	1.58816e+06							extracellular
M5WBC2	WH2 domain-containing protein OS=Prunus persica OX=3760 GN=PRUPE_7G267000 PE=4 SV=1	PRUPE_7G267000	189324	226678											chloroplast
M5WBY0	Uncharacterized protein OS=Prunus persica OX=3760 GN=PRUPE_5G186300 PE=4 SV=1	PRUPE_5G186300	2.32326e+06	1862303	2.4323e+06	837640	805300	1.03488e+06							chloroplast
M5WDX0	Uncharacterized protein OS=Prunus persica OX=3760 GN=PRUPE_5G242900 PE=3 SV=1	PRUPE_5G242900	398917	567498	477616	254321	210929	344865							cytoplasm
M5WE86	Uncharacterized protein OS=Prunus persica OX=3760 GN=PRUPE_5G218200 PE=4 SV=1	PRUPE_5G218200		433688		524731									plasma membrane
M5WHX7	Protein PHLOEM PROTEIN 2-LIKE A9-like OS=Prunus persica OX=3760 GN=PRUPE_4G110400 PE=4 SV=1	PRUPE_4G110400		372150	410321	137448	214194	179858							cytoplasm
M5WHZ5	Uncharacterized protein OS=Prunus persica OX=3760 GN=PRUPE_4G138200 PE=3 SV=1	PRUPE_4G138200	231768	227254	283946	211563	291704	408239							chloroplast
M5WKP5	Transmembrane protein OS=Prunus persica OX=3760 GN=PRUPE_4G055000 PE=4 SV=1	PRUPE_4G055000				105231	132048	101639							nucleus
M5WP10	Nudix hydrolase domain-containing protein OS=Prunus persica OX=3760 GN=PRUPE_5G236200 PE=4 SV=1	PRUPE_5G236200	237580	258392	261328	214164	191341	170783							cytoplasm,nucleus
M5WQN3	ABC transporter B family member 2-like OS=Prunus persica OX=3760 GN=PRUPE_5G031600 PE=4 SV=1	PRUPE_5G031600	394723	150388	207250	318865	408176	320285							plasma membrane
M5WRQ0	Uncharacterized protein OS=Prunus persica OX=3760 GN=PRUPE_3G047800 PE=4 SV=1	PRUPE_3G047800	162894	166814	141265	140548		172632							cytoplasm
M5WS88	Molybdate transporter 2 OS=Prunus persica OX=3760 GN=PRUPE_3G077200 PE=4 SV=1	PRUPE_3G077200	6.9634e+06	7.46536e+06	8.14835e+06	9.62888e+06	9.78389e+06	12045603							plasma membrane
M5WSQ1	Uncharacterized protein OS=Prunus persica OX=3760 GN=PRUPE_3G306700 PE=4 SV=1	PRUPE_3G306700	514946	407838	482180	445607	504490	513354							nucleus
M5WTA4	Aquaporin TIP2-1-like OS=Prunus persica OX=3760 GN=PRUPE_3G063500 PE=3 SV=1	PRUPE_3G063500	20002396	21353522	20245698	20352150	23339366	23604944							cytoplasm
M5WTQ8	Thaumatin-like protein 1b OS=Prunus persica OX=3760 GN=PRUPE_3G148300 PE=3 SV=1	PRUPE_3G148300	3.81394e+07	4.07274e+07	4.11443e+07	4.39087e+07	4.72455e+07	4.85075e+07							extracellular
M5WVN0	Uncharacterized protein OS=Prunus persica OX=3760 GN=PRUPE_4G189200 PE=4 SV=1	PRUPE_4G189200		327627	355890	582386	1.09308e+06	971374							nucleus
M5WXQ3	Stigma-specific STIG1-like protein 1 OS=Prunus persica OX=3760 GN=PRUPE_4G218300 PE=3 SV=1	PRUPE_4G218300	497175	633431	576010	737728	865988	943646							vacuolar membrane
M5WXU0	Protein LURP-one-related 12-like OS=Prunus persica OX=3760 GN=PRUPE_3G086900 PE=3 SV=1	PRUPE_3G086900	2.59233e+06	3.07012e+06	3.08278e+06	3.20134e+06	3.62467e+06	3.45625e+06							cytoplasm
M5X0T5	GDSL esterase/lipase OS=Prunus persica OX=3760 GN=PRUPE_4G071100 PE=3 SV=1	PRUPE_4G071100		200792		111885	205820	240664							chloroplast
M5X3F9	Protein MEF2BNB-like protein OS=Prunus persica OX=3760 GN=PRUPE_2G208500 PE=3 SV=1	PRUPE_2G208500	220752	256448	185993	288763	311739	313836							nucleus
M5X405	Carboxypeptidase OS=Prunus persica OX=3760 GN=PRUPE_2G023700 PE=3 SV=1	PRUPE_2G023700	283939	232746	307473	128615	190527	253848							nucleus
M5X5P2	DNAJ heat shock N-terminal domain-containing protein OS=Prunus persica OX=3760 GN=PRUPE_3G113500 PE=4 SV=1	PRUPE_3G113500	1.13457e+06	1.27668e+06	1.07198e+06	994862	181489	252290							chloroplast
M5X866	Glycosyltransferase OS=Prunus persica OX=3760 GN=PRUPE_2G085100 PE=3 SV=1	PRUPE_2G085100	728179	760360	834449	818740	962409	848191							chloroplast
M5X8U4	Glycosyltransferase OS=Prunus persica OX=3760 GN=PRUPE_1G169300 PE=3 SV=1	PRUPE_1G169300	892941	937181	875923	1.10849e+06	1.19653e+06	1.24615e+06							chloroplast
M5X980	Polygalacturonase-like OS=Prunus persica OX=3760 GN=PRUPE_4G261800 PE=3 SV=1	PRUPE_4G261800	946040	1.1202e+06	927096	931866	635123	898169							chloroplast
M5X9I2	BTB/POZ domain-containing protein At2g04740 OS=Prunus persica OX=3760 GN=PRUPE_3G205300 PE=4 SV=1	PRUPE_3G205300	301649	267382		201047	282226								chloroplast
M5XA73	Dihydrodipicolinate reductase-like protein CRR1, chloroplastic OS=Prunus persica OX=3760 GN=PRUPE_2G290400 PE=3 SV=1	PRUPE_2G290400	254746	438210	329547	253239		358258							chloroplast
M5XBH5	Uncharacterized protein OS=Prunus persica OX=3760 GN=PRUPE_3G187300 PE=3 SV=1	PRUPE_3G187300	1.12615e+06	1.39206e+06	1.17645e+06	1.30539e+06	866360	1.56034e+06							chloroplast
M5XBY3	Prunasin hydrolase OS=Prunus persica OX=3760 GN=PRUPE_1G014500 PE=3 SV=1	PRUPE_1G014500	119002	100860	117455	269161	330114	339683							vacuolar membrane
M5XCC9	Alpha-taxilin OS=Prunus persica OX=3760 GN=PRUPE_2G216000 PE=3 SV=1	PRUPE_2G216000	460565	393325	444369	475558	527554	594927							nucleus
M5XCV5	Uncharacterized protein OS=Prunus persica OX=3760 GN=PRUPE_1G294200 PE=4 SV=1	PRUPE_1G294200		297204		227078	239937								nucleus
M5XD92	RRM domain-containing protein OS=Prunus persica OX=3760 GN=PRUPE_3G269600 PE=4 SV=1	PRUPE_3G269600	467729		523127	485618		427709							chloroplast
M5XDA8	Thaumatin-like protein 1 OS=Prunus persica OX=3760 GN=PRUPE_3G144000 PE=3 SV=1	PRUPE_3G144000	805862	673410	787575	787605	1.07175e+06	1.07827e+06							extracellular
M5XE13	Uncharacterized protein OS=Prunus persica OX=3760 GN=PRUPE_1G312200 PE=4 SV=1	PRUPE_1G312200	1.66014e+06	1.66026e+06	1.73128e+06	2.25934e+06	2.60147e+06	2.95685e+06							cytoplasm
M5XET1	Uncharacterized protein OS=Prunus persica OX=3760 GN=PRUPE_3G246900 PE=3 SV=1	PRUPE_3G246900	270941	337020	245846	417849	349445	399273							plasma membrane
M5XET3	Uncharacterized protein OS=Prunus persica OX=3760 GN=PRUPE_1G015800 PE=4 SV=1	PRUPE_1G015800	2.53711e+06	2.40041e+06	2.37349e+06	2.44758e+06	2.85373e+06	3013567							chloroplast
M5XFM9	Uncharacterized protein OS=Prunus persica OX=3760 GN=PRUPE_1G373900 PE=3 SV=1	PRUPE_1G373900	216880	225845	317253	158705									cytoplasm
M5XG08	Cysteine-rich repeat secretory protein 12-like OS=Prunus persica OX=3760 GN=PRUPE_1G331900 PE=4 SV=1	PRUPE_1G331900	2.51048e+06	2.91345e+06	2.52498e+06	2.08926e+06	2.73439e+06	2.53453e+06							extracellular
M5XLK9	Galactose oxidase OS=Prunus persica OX=3760 GN=PRUPE_1G369700 PE=4 SV=1	PRUPE_1G369700	1.7951e+06		342105	1.82272e+06	577202	604016							chloroplast
M5XM18	Uncharacterized protein OS=Prunus persica OX=3760 GN=PRUPE_1G024000 PE=4 SV=1	PRUPE_1G024000	1.04752e+06		752193			1.1354e+06							mitochondria
M5XMH3	Uncharacterized protein OS=Prunus persica OX=3760 GN=PRUPE_2G176900 PE=3 SV=1	PRUPE_2G176900	90435.7	67948	83421.1	100823	136808	185838							chloroplast
M5XMJ0	Flowering-promoting factor 1-like protein 3 OS=Prunus persica OX=3760 GN=PRUPE_1G137800 PE=3 SV=1	PRUPE_1G137800	253108	231254	167732	457694	504055	495955							cytoplasm
M5XMK5	Transmembrane protein OS=Prunus persica OX=3760 GN=PRUPE_1G469700 PE=4 SV=1	PRUPE_1G469700	6.41891e+06	7.65475e+06	7.11766e+06	7.74764e+06	8.86351e+06	9.41692e+06							endoplasmic reticulum
M5XND5	Uncharacterized protein OS=Prunus persica OX=3760 GN=PRUPE_1G156300 PE=3 SV=1	PRUPE_1G156300				148732	186902	237381							vacuolar membrane
M5XP37	Protein MNN4-like OS=Prunus persica OX=3760 GN=PRUPE_1G073300 PE=4 SV=1	PRUPE_1G073300	415223	435510	378783	624609	653860	691183							nucleus
M5XQ71	Uncharacterized protein OS=Prunus persica OX=3760 GN=PRUPE_1G032800 PE=3 SV=1	PRUPE_1G032800	1126229	1.37175e+06	1.21029e+06	2323877	2.81799e+06	2829308							chloroplast
M5XT50	Uncharacterized protein OS=Prunus persica OX=3760 GN=PRUPE_1G008500 PE=3 SV=1	PRUPE_1G008500				108405	116242	216859							nucleus
M5XYR5	Uncharacterized protein OS=Prunus persica OX=3760 GN=PRUPE_1G342900 PE=3 SV=1	PRUPE_1G342900	759599	3.49189e+06	807181	2.27028e+06	2.63669e+06	3.04181e+06							cytoplasm
M5Y261	Uncharacterized protein OS=Prunus persica OX=3760 GN=PRUPE_1G562300 PE=4 SV=1	PRUPE_1G562300	94595.6	109547	122291	113849	130995	152033							extracellular
M5Y5U8	Uncharacterized protein OS=Prunus persica OX=3760 GN=PRUPE_1G219100 PE=3 SV=1	PRUPE_1G219100	422891	495494	428492	324703	536496								cytoplasm

## Sheet: Callus specific protein
Protein accession	Protein description	Gene name	CK1	CK2	CK3	CPTA1	CPTA2	CPTA3	ZJB1	ZJB2	ZJB3	PSY1-OE1	PSY1-OE2	PSY1-OE3	Subcellular localization
A0A251N1Y9	Poly [ADP-ribose] polymerase OS=Prunus persica OX=3760 GN=PRUPE_8G227600 PE=4 SV=1	PRUPE_8G227600							1.19276e+06	1.41438e+06	1.22258e+06	1.04031e+06	1.20278e+06	1.22457e+06	nucleus
A0A251NJU3	ATP-dependent DNA helicase OS=Prunus persica OX=3760 GN=PRUPE_6G037500 PE=3 SV=1	PRUPE_6G037500							210341	201320	214320	212158	200612	254339	chloroplast
A0A251NWF2	Peroxidase OS=Prunus persica OX=3760 GN=PRUPE_6G239400 PE=3 SV=1	PRUPE_6G239400							525702	507116	451444	1041579	770709	785859	chloroplast
A0A251PJ45	Protein ROOT HAIR DEFECTIVE 3 homolog OS=Prunus persica OX=3760 GN=PRUPE_4G113800 PE=3 SV=1	PRUPE_4G113800											456764	528167	plasma membrane
A0A251Q1G7	Xyloglucan endotransglucosylase/hydrolase OS=Prunus persica OX=3760 GN=PRUPE_3G171800 PE=3 SV=1	PRUPE_3G171800							590045	771928	652793	703680	674472	741340	chloroplast
M5VIK1	Putative rRNA methyltransferase OS=Prunus persica OX=3760 GN=PRUPE_8G094400 PE=3 SV=1	PRUPE_8G094400								252797		417294	150874	434158	nucleus
M5VXR4	Rac-like GTP-binding protein 5 OS=Prunus persica OX=3760 GN=PRUPE_8G165000 PE=3 SV=1	PRUPE_8G165000							417114	317659	331624	401317	459992	353163	chloroplast
M5WPH9	Pectinesterase OS=Prunus persica OX=3760 GN=PRUPE_4G025200 PE=3 SV=1	PRUPE_4G025200							726931	715381	932898	1.83214e+06	1.77931e+06	1.99463e+06	chloroplast
M5WTY5	Peroxidase OS=Prunus persica OX=3760 GN=PRUPE_4G021100 PE=3 SV=1	PRUPE_4G021100							295006	766473	573100	558021		430295	vacuolar membrane
M5XCX9	Xyloglucan endotransglucosylase/hydrolase OS=Prunus persica OX=3760 GN=PRUPE_1G069800 PE=3 SV=1	PRUPE_1G069800							3.92255e+06	4326006	3.89245e+06	843297			extracellular
M5XEJ9	Xyloglucan endotransglucosylase/hydrolase OS=Prunus persica OX=3760 GN=PRUPE_1G088600 PE=3 SV=1	PRUPE_1G088600								661293		423600	576470	540085	extracellular
A0A251MW07	S-adenosylmethionine carrier 1, chloroplastic/mitochondrial OS=Prunus persica OX=3760 GN=PRUPE_8G041700 PE=3 SV=1	PRUPE_8G041700							215391	224391	207622	240210	284678	247474	cytoplasm
A0A251MY66	16S rRNA (uracil(1498)-N(3))-methyltransferase OS=Prunus persica OX=3760 GN=PRUPE_8G149200 PE=3 SV=1	PRUPE_8G149200							878952	1.03198e+06	695990	943899	753250	858220	mitochondria
A0A251N0X3	Protein kinase domain-containing protein OS=Prunus persica OX=3760 GN=PRUPE_8G206900 PE=4 SV=1	PRUPE_8G206900							624241	572588	606648	621227	628261	612993	vacuolar membrane
A0A251N2A1	Mechanosensitive ion channel protein OS=Prunus persica OX=3760 GN=PRUPE_8G170400 PE=3 SV=1	PRUPE_8G170400							6.24206e+06	6.98882e+06	5.86107e+06	8.51678e+06	9.2115e+06	8.16285e+06	plasma membrane
A0A251N6K1	Condensin-1 complex subunit CAP-D2 OS=Prunus persica OX=3760 GN=PRUPE_7G042500 PE=3 SV=1	PRUPE_7G042500							218550		199957	285803	301038	275515	nucleus
A0A251N7L4	Guanylate kinase OS=Prunus persica OX=3760 GN=PRUPE_7G065100 PE=3 SV=1	PRUPE_7G065100							331976	350694	325207	494033	475654	575451	cytoplasm
A0A251NEC9	RING-type E3 ubiquitin transferase OS=Prunus persica OX=3760 GN=PRUPE_7G205400 PE=4 SV=1	PRUPE_7G205400							196661	209311	173767	227862	236701	295799	chloroplast
A0A251NH81	Protein kinase domain-containing protein OS=Prunus persica OX=3760 GN=PRUPE_7G262300 PE=4 SV=1	PRUPE_7G262300							2.27587e+06	2.40182e+06	1.92692e+06	1.83711e+06	2.15468e+06	2.02063e+06	plasma membrane
A0A251NLK0	GRAS domain-containing protein OS=Prunus persica OX=3760 GN=PRUPE_6G074000 PE=3 SV=1	PRUPE_6G074000							856009	1.10803e+06	543388	438203	1.01183e+06	496683	cytoplasm
A0A251NLP9	FAS1 domain-containing protein OS=Prunus persica OX=3760 GN=PRUPE_6G078300 PE=3 SV=1	PRUPE_6G078300							2.56197e+06	2.49967e+06	2.09011e+06	2.26852e+06	2.49853e+06	2.31468e+06	chloroplast
A0A251NPS1	CBFD_NFYB_HMF domain-containing protein OS=Prunus persica OX=3760 GN=PRUPE_6G130500 PE=4 SV=1	PRUPE_6G130500							412149	840818	832503	745908	814583	862409	nucleus
A0A251NQT5	5-methyltetrahydropteroyltriglutamate--homocysteine S-methyltransferase OS=Prunus persica OX=3760 GN=PRUPE_6G151800 PE=3 SV=1	PRUPE_6G151800									2.35467e+06				chloroplast
A0A251NRE5	Receptor-like serine/threonine-protein kinase OS=Prunus persica OX=3760 GN=PRUPE_6G165400 PE=3 SV=1	PRUPE_6G165400							2078018	1.98584e+06	1747586	2695398	2.68779e+06	2.62821e+06	chloroplast
A0A251NTL0	Protein kinase domain-containing protein OS=Prunus persica OX=3760 GN=PRUPE_6G212600 PE=3 SV=1	PRUPE_6G212600							420665	794557	954380	1.1162e+06	1.266e+06	1.14966e+06	plasma membrane
A0A251NTW9	Squalene monooxygenase OS=Prunus persica OX=3760 GN=PRUPE_6G216100 PE=3 SV=1	PRUPE_6G216100							820225	1.01827e+06	898267	933700	1.06334e+06	2.84079e+06	chloroplast
A0A251NV31	Protein kinase domain-containing protein OS=Prunus persica OX=3760 GN=PRUPE_6G241900 PE=4 SV=1	PRUPE_6G241900										196573	229905		plasma membrane
A0A251NW93	Xyloglucan endotransglucosylase/hydrolase OS=Prunus persica OX=3760 GN=PRUPE_6G213600 PE=3 SV=1	PRUPE_6G213600							5.35284e+06	5.70146e+06	4.61074e+06	1.69394e+06	1.98745e+06	1.67389e+06	cytoplasm
A0A251NXI5	Phospholipid-transporting ATPase OS=Prunus persica OX=3760 GN=PRUPE_6G295200 PE=3 SV=1	PRUPE_6G295200							69035.8	81722.7		160078	212001		nucleus
A0A251NYJ1	Protein kinase domain-containing protein OS=Prunus persica OX=3760 GN=PRUPE_6G284600 PE=4 SV=1	PRUPE_6G284600							336683	317502	317576	382897	455246	354506	plasma membrane
A0A251P4V0	DEAD-box ATP-dependent RNA helicase 13 OS=Prunus persica OX=3760 GN=PRUPE_5G037600 PE=4 SV=1	PRUPE_5G037600											450984		nucleus
A0A251P698	Minus-end-directed kinesin ATPase OS=Prunus persica OX=3760 GN=PRUPE_5G100400 PE=3 SV=1	PRUPE_5G100400							140017	116500	129389	159015	195783	156989	nucleus
A0A251P7D7	Cellulose synthase-like protein G3 OS=Prunus persica OX=3760 GN=PRUPE_5G124000 PE=4 SV=1	PRUPE_5G124000							150372	189713	180129	142584	132540		plasma membrane
A0A251PAJ5	Protein NRT1/PTR FAMILY 2.8-like OS=Prunus persica OX=3760 GN=PRUPE_5G185300 PE=3 SV=1	PRUPE_5G185300							592230	569295	440868	891168	968009	733898	plasma membrane
A0A251PCB5	AAI domain-containing protein OS=Prunus persica OX=3760 GN=PRUPE_5G224300 PE=3 SV=1	PRUPE_5G224300							7.40792e+06	7.51525e+06	6.06353e+06	6.77966e+06	6677252	7.02677e+06	extracellular
A0A251PPS6	Protein kinase domain-containing protein OS=Prunus persica OX=3760 GN=PRUPE_4G232100 PE=4 SV=1	PRUPE_4G232100							746049	1.21446e+06	1.5179e+06	3.05168e+06	3.15779e+06	2.34086e+06	cytoplasm
A0A251PQ53	Zinc transporter 11 OS=Prunus persica OX=3760 GN=PRUPE_4G241000 PE=4 SV=1	PRUPE_4G241000							1.84886e+07	1.75726e+07	1.74313e+07	1.85115e+07	2.06615e+07	1.83756e+07	plasma membrane
A0A251PR60	FA_desaturase domain-containing protein OS=Prunus persica OX=3760 GN=PRUPE_4G259800 PE=3 SV=1	PRUPE_4G259800							433296	454601	573687				cytoplasm
A0A251PTK9	Glutamate decarboxylase OS=Prunus persica OX=3760 GN=PRUPE_3G016000 PE=3 SV=1	PRUPE_3G016000							1.3952e+06	1.40067e+06	1.48026e+06	1.33195e+06	1.53411e+06	1.7209e+06	cytoplasm
A0A251PUW1	Cytochrome P450 71A1-like OS=Prunus persica OX=3760 GN=PRUPE_3G039300 PE=3 SV=1	PRUPE_3G039300							165785	216134	163484	230054	236850	203205	chloroplast
A0A251PW51	V-type proton ATPase subunit G OS=Prunus persica OX=3760 GN=PRUPE_3G038600 PE=3 SV=1	PRUPE_3G038600							744323	737521	556155	1.15426e+06	981678	840559	chloroplast
A0A251PX73	Polygalacturonase At1g80170 OS=Prunus persica OX=3760 GN=PRUPE_3G081700 PE=3 SV=1	PRUPE_3G081700							889366	986398	700431	1.05265e+06	949702	618102	nucleus
A0A251PYC8	ATPase_AAA_core domain-containing protein OS=Prunus persica OX=3760 GN=PRUPE_3G107000 PE=3 SV=1	PRUPE_3G107000							119351	148784	85195.6	99521.5	115567	84822.3	chloroplast
A0A251Q3I2	Glucan endo-1,3-beta-D-glucosidase OS=Prunus persica OX=3760 GN=PRUPE_3G210700 PE=3 SV=1	PRUPE_3G210700							576695	637024	579540	470573	465824	459959	chloroplast
A0A251Q5E8	Protein kinase domain-containing protein OS=Prunus persica OX=3760 GN=PRUPE_3G251100 PE=4 SV=1	PRUPE_3G251100							198127	222839	193519	133759	175997	145983	plasma membrane
A0A251Q686	AAA domain-containing protein OS=Prunus persica OX=3760 GN=PRUPE_3G274100 PE=3 SV=1	PRUPE_3G274100							301792	285572	245820		279809	258028	chloroplast
A0A251Q9A4	Protein DETOXIFICATION OS=Prunus persica OX=3760 GN=PRUPE_2G013000 PE=3 SV=1	PRUPE_2G013000							401775	421748	368620	627971	624411	551582	plasma membrane
A0A251QBX0	Transcription termination factor MTERF9, chloroplastic-like OS=Prunus persica OX=3760 GN=PRUPE_2G040200 PE=3 SV=1	PRUPE_2G040200							782649	1.13461e+06	580741	1.11223e+06	1.21717e+06	1.07268e+06	chloroplast,mitochondria
A0A251QIC9	Starch synthase, chloroplastic/amyloplastic OS=Prunus persica OX=3760 GN=PRUPE_2G197400 PE=3 SV=1	PRUPE_2G197400							132094	161233	138398	169645		115942	chloroplast
A0A251QL87	Protein gar2-like OS=Prunus persica OX=3760 GN=PRUPE_2G229600 PE=4 SV=1	PRUPE_2G229600							172279	166409	204546	293062	303561	254742	nucleus
A0A251QN21	Valine--tRNA ligase OS=Prunus persica OX=3760 GN=PRUPE_2G289400 PE=3 SV=1	PRUPE_2G289400										198037			chloroplast
A0A251QNP3	ABC transporter domain-containing protein OS=Prunus persica OX=3760 GN=PRUPE_2G303100 PE=4 SV=1	PRUPE_2G303100							741652	833516	662840	1.4353e+06	1.98547e+06	1.66033e+06	cytoplasm
A0A251QPX5	Non-specific serine/threonine protein kinase OS=Prunus persica OX=3760 GN=PRUPE_2G324200 PE=4 SV=1	PRUPE_2G324200							3.02273e+06	3.62375e+06	3.10144e+06	4.72191e+06	5.45913e+06	4.42629e+06	plasma membrane
A0A251QQK8	AAA domain-containing protein OS=Prunus persica OX=3760 GN=PRUPE_2G315800 PE=3 SV=1	PRUPE_2G315800							200051	177126		236952	174795		chloroplast
A0A251QRH4	RRM domain-containing protein OS=Prunus persica OX=3760 GN=PRUPE_1G000700 PE=4 SV=1	PRUPE_1G000700							355491	287752		285048			nucleus
A0A251R0P0	Sas10 domain-containing protein OS=Prunus persica OX=3760 GN=PRUPE_1G206800 PE=3 SV=1	PRUPE_1G206800							472519	598252	559662	485961	478729	460602	nucleus
A0A251R116	50S ribosomal protein L18, chloroplastic OS=Prunus persica OX=3760 GN=PRUPE_1G209300 PE=3 SV=1	PRUPE_1G209300							442198	404438	513538	334584	310501	291702	chloroplast
A0A251R504	rRNA N-glycosylase OS=Prunus persica OX=3760 GN=PRUPE_1G294700 PE=3 SV=1	PRUPE_1G294700							1.00724e+07	8.76841e+06	9.72506e+06	6.8582e+06	7.08414e+06	7.16542e+06	cytoplasm
A0A251R731	Histidine kinase OS=Prunus persica OX=3760 GN=PRUPE_1G336400 PE=4 SV=1	PRUPE_1G336400								95485.4		149424		182561	plasma membrane
A0A251RAJ5	HMA domain-containing protein OS=Prunus persica OX=3760 GN=PRUPE_1G403700 PE=3 SV=1	PRUPE_1G403700							205858		238096		271972	259546	plasma membrane
A0A251RGQ5	Protein DETOXIFICATION OS=Prunus persica OX=3760 GN=PRUPE_1G525200 PE=3 SV=1	PRUPE_1G525200									275877				plasma membrane
E3W0J1	30S ribosomal protein S14, chloroplastic OS=Prunus persica OX=3760 GN=rps14 PE=3 SV=1	rps14							781853	823667	795637	450121	390391	381638	nucleus
E3W0M7	50S ribosomal protein L36, chloroplastic OS=Prunus persica OX=3760 GN=rpl36 PE=3 SV=1	rpl36							612221	635869	552858	307736	352081	332448	cytoplasm
M5VKG6	Glutathione transferase OS=Prunus persica OX=3760 GN=PRUPE_8G210200 PE=3 SV=1	PRUPE_8G210200							1.31806e+06	1.28621e+06	1.67231e+06	5.71165e+06	1616310	1.60616e+06	cytoplasm
M5VLB1	Adenylate isopentenyltransferase 3, chloroplastic-like OS=Prunus persica OX=3760 GN=PRUPE_8G243600 PE=3 SV=1	PRUPE_8G243600							47319.5	69718.1	44923.7	129076	136220	165130	cytoplasm
M5VWL7	Glutathione transferase OS=Prunus persica OX=3760 GN=PRUPE_8G210500 PE=3 SV=1	PRUPE_8G210500										1.26013e+06	1.39156e+06	1.30495e+06	cytoplasm
M5W067	Ubiquitin fusion degradation protein 1 homolog OS=Prunus persica OX=3760 GN=PRUPE_6G073100 PE=3 SV=1	PRUPE_6G073100							423025	478346					nucleus
M5W0T8	30S ribosomal protein S31, chloroplastic OS=Prunus persica OX=3760 GN=PRUPE_6G274500 PE=3 SV=1	PRUPE_6G274500							709967	699589	605648	239160	193886	258058	chloroplast
M5W112	Alkaline/neutral invertase OS=Prunus persica OX=3760 GN=PRUPE_8G159800 PE=3 SV=1	PRUPE_8G159800							776659	849290	726062	995202	975646	976975	cytoplasm
M5W4B1	Glutathione transferase OS=Prunus persica OX=3760 GN=PRUPE_8G210700 PE=3 SV=1	PRUPE_8G210700							580344	622899	472236	745745	732861	680267	cytoplasm
M5W6U5	Heat shock protein 70 family OS=Prunus persica OX=3760 GN=PRUPE_7G265200 PE=3 SV=1	PRUPE_7G265200							316019	431659	382686	353792	370532	280933	cytoplasm
M5W9H2	Glucan endo-1,3-beta-D-glucosidase OS=Prunus persica OX=3760 GN=PRUPE_5G132700 PE=3 SV=1	PRUPE_5G132700							1.95055e+06	887372		1.03333e+06	4.10242e+06	1.24986e+06	extracellular
M5WBZ5	Uncharacterized protein OS=Prunus persica OX=3760 GN=PRUPE_6G267300 PE=3 SV=1	PRUPE_6G267300								44565.9	12361		73253	75653.8	cytoplasm
M5WFC8	Metal-nicotianamine transporter YSL1 OS=Prunus persica OX=3760 GN=PRUPE_5G129100 PE=3 SV=1	PRUPE_5G129100							2.43262e+06	2.37167e+06	1.64603e+06	2.52579e+06	2.12098e+07	2.29796e+06	cytoplasm
M5WG91	EH domain-containing protein 1-like OS=Prunus persica OX=3760 GN=PRUPE_4G013000 PE=4 SV=1	PRUPE_4G013000							903389	902108	780353	1.34407e+06	1.4923e+06	1.2511e+06	cytoplasm
M5WIF1	Glucan endo-1,3-beta-D-glucosidase OS=Prunus persica OX=3760 GN=PRUPE_4G222100 PE=3 SV=1	PRUPE_4G222100							1931527	2.18469e+06	1.89389e+06	2.57997e+06	2.4e+06	2.01899e+06	chloroplast
M5WIJ9	mRNA-decapping enzyme-like protein OS=Prunus persica OX=3760 GN=PRUPE_6G135600 PE=3 SV=1	PRUPE_6G135600							478485	518259					chloroplast
M5WJ00	Ribonuclease P OS=Prunus persica OX=3760 GN=PRUPE_6G126500 PE=3 SV=1	PRUPE_6G126500							151230	193237	145865	232316	176779	189854	nucleus
M5WRL8	SHSP domain-containing protein OS=Prunus persica OX=3760 GN=PRUPE_3G017400 PE=3 SV=1	PRUPE_3G017400							4.40253e+06	4.67078e+06	3.98833e+06	3.99119e+06	3.95209e+06	4.14797e+06	cytoplasm
M5WSM0	BED-type domain-containing protein OS=Prunus persica OX=3760 GN=PRUPE_3G090000 PE=4 SV=1	PRUPE_3G090000							15881004	16648401				23436150	nucleus
M5WSR1	ALOG domain-containing protein OS=Prunus persica OX=3760 GN=PRUPE_3G118100 PE=3 SV=1	PRUPE_3G118100							1.0422e+07	1.02458e+07	9.89824e+06	1.19698e+07	1.19224e+07	12452948	nucleus
M5WTB9	Cell division cycle protein 48 homolog OS=Prunus persica OX=3760 GN=PRUPE_4G237600 PE=4 SV=1	PRUPE_4G237600							344437	320852	296912	250492	286192	250359	cytoplasm
M5WUX0	Expansin OS=Prunus persica OX=3760 GN=PRUPE_3G014800 PE=3 SV=1	PRUPE_3G014800							926963	879320	1.27462e+06	1.05939e+06	1.09092e+06	1.18361e+06	chloroplast
M5X077	tRNA-dihydrouridine synthase OS=Prunus persica OX=3760 GN=PRUPE_2G015300 PE=3 SV=1	PRUPE_2G015300							378041	429114	293876	357493	397740	353916	peroxisome
M5X172	60S ribosomal protein L36 OS=Prunus persica OX=3760 GN=PRUPE_2G296800 PE=3 SV=1	PRUPE_2G296800								1010144			1.96909e+06	1.98119e+06	chloroplast
M5X642	Poly(A)-specific ribonuclease OS=Prunus persica OX=3760 GN=PRUPE_3G097100 PE=3 SV=1	PRUPE_3G097100							1.07925e+06	1.15347e+06	707457	876466	967371	938732	cytoplasm
M5X7E8	Metal-nicotianamine transporter YSL2 OS=Prunus persica OX=3760 GN=PRUPE_2G316000 PE=3 SV=1	PRUPE_2G316000							4.27211e+06	4.30551e+06	4.00765e+06	3.40958e+06	4.26146e+06	4.15548e+06	plasma membrane
M5XDG2	Coatomer subunit zeta OS=Prunus persica OX=3760 GN=PRUPE_3G046200 PE=3 SV=1	PRUPE_3G046200							1.57188e+06			1.42208e+06	1.86155e+06		chloroplast
M5XE85	50S ribosomal protein L18 OS=Prunus persica OX=3760 GN=PRUPE_2G141100 PE=3 SV=1	PRUPE_2G141100							349546	386305	226438			291264	mitochondria
M5XQJ4	Exocyst subunit Exo70 family protein OS=Prunus persica OX=3760 GN=PRUPE_1G459300 PE=3 SV=1	PRUPE_1G459300									115734	146060	173179		cytoplasm
M5XSS2	Protein argonaute 4-like OS=Prunus persica OX=3760 GN=PRUPE_2G056700 PE=3 SV=1	PRUPE_2G056700							108774	160193	132244	119113	111114	122072	nucleus
M5Y2Y9	Sarcosine oxidasee (formaldehyde-forming) OS=Prunus persica OX=3760 GN=PRUPE_1G458900 PE=3 SV=1	PRUPE_1G458900										2.04623e+06	2172388	2.10698e+06	cytoplasm
A0A251MWG3	TF-B3 domain-containing protein OS=Prunus persica OX=3760 GN=PRUPE_8G113000 PE=4 SV=1	PRUPE_8G113000							180172	184061	169974	168195	167743	190200	nucleus
A0A251MXB6	Glycosyltransferase OS=Prunus persica OX=3760 GN=PRUPE_8G130600 PE=3 SV=1	PRUPE_8G130600									89848.8	137388	98658.2	175672	cytoskeleton
A0A251MY92	Glycosyltransferase OS=Prunus persica OX=3760 GN=PRUPE_8G150700 PE=3 SV=1	PRUPE_8G150700							2.86727e+06	3.85469e+06	2.59589e+06	3.4109e+06	3.18547e+06	3.12445e+06	chloroplast
A0A251MYW0	Beta-glucosidase 12-like OS=Prunus persica OX=3760 GN=PRUPE_8G165700 PE=3 SV=1	PRUPE_8G165700							1.13322e+06	1.04784e+06	936848	825692	726231	781141	cytoplasm
A0A251MZD4	Cytochrome P450 OS=Prunus persica OX=3760 GN=PRUPE_8G128700 PE=4 SV=1	PRUPE_8G128700							471379	547988	444514	452858	488294	486034	chloroplast
A0A251MZN6	CBF domain-containing protein OS=Prunus persica OX=3760 GN=PRUPE_8G180000 PE=3 SV=1	PRUPE_8G180000							226705	222703	171710	267806	593972	566418	nucleus
A0A251MZZ0	S4 domain-containing protein OS=Prunus persica OX=3760 GN=PRUPE_8G187200 PE=3 SV=1	PRUPE_8G187200							163181	152750	181318	140458	181263	150177	chloroplast
A0A251N1W2	Lipase_3 domain-containing protein OS=Prunus persica OX=3760 GN=PRUPE_8G227200 PE=4 SV=1	PRUPE_8G227200							221093	266680	191208	220403	207700	203287	chloroplast
A0A251N6K8	Rapid alkalinization factor-like OS=Prunus persica OX=3760 GN=PRUPE_8G258000 PE=3 SV=1	PRUPE_8G258000							318515	396006	354068	467825	405245	471360	extracellular
A0A251N6V2	LEA_2 domain-containing protein OS=Prunus persica OX=3760 GN=PRUPE_8G263400 PE=4 SV=1	PRUPE_8G263400							2.03607e+06	2.25757e+06	1.99272e+06	3.52378e+06	3.28451e+06	3.14043e+06	Golgi apparatus
A0A251N8N4	RRM domain-containing protein OS=Prunus persica OX=3760 GN=PRUPE_7G085400 PE=4 SV=1	PRUPE_7G085400							723469	829118	681076	1.14563e+06	1.2045e+06	731813	nucleus
A0A251N8Z5	Fasciclin-like arabinogalactan protein 17 OS=Prunus persica OX=3760 GN=PRUPE_7G090600 PE=3 SV=1	PRUPE_7G090600								402614	369976				chloroplast
A0A251NA98	Myb-like domain-containing protein OS=Prunus persica OX=3760 GN=PRUPE_7G116400 PE=4 SV=1	PRUPE_7G116400							296184	157351	117987		198263	244986	nucleus
A0A251NB84	RPW8 domain-containing protein OS=Prunus persica OX=3760 GN=PRUPE_7G139800 PE=4 SV=1	PRUPE_7G139800										127949	123139	105846	nucleus
A0A251NB88	NB-ARC domain-containing protein OS=Prunus persica OX=3760 GN=PRUPE_7G138600 PE=4 SV=1	PRUPE_7G138600								219186		180801	251000	246953	chloroplast
A0A251NDD4	AB hydrolase-1 domain-containing protein OS=Prunus persica OX=3760 GN=PRUPE_7G141500 PE=4 SV=1	PRUPE_7G141500							5.60492e+06	4.438e+06	5.58888e+06	8175643	7.85551e+06	7.82128e+06	nucleus
A0A251NDW6	NUC173 domain-containing protein OS=Prunus persica OX=3760 GN=PRUPE_7G193800 PE=3 SV=1	PRUPE_7G193800							337419	308088	255333	254349	293303	322144	nucleus
A0A251NFZ4	Iso_dh domain-containing protein OS=Prunus persica OX=3760 GN=PRUPE_7G179400 PE=3 SV=1	PRUPE_7G179400							635951	740386	673917	619804	491372	504829	chloroplast
A0A251NGA1	Thylakoid lumenal 16.5 kDa protein, chloroplastic OS=Prunus persica OX=3760 GN=PRUPE_7G245400 PE=4 SV=1	PRUPE_7G245400							1.2807e+06	3.10905e+06	6.85271e+07	489503	2.6266e+06	444472	chloroplast
A0A251NI58	Elongation factor P OS=Prunus persica OX=3760 GN=PRUPE_6G003800 PE=3 SV=1	PRUPE_6G003800							2.10205e+06	1.84358e+06	2.01083e+06	1.54915e+06	1.29021e+06	1.35668e+06	chloroplast
A0A251NL47	DUF674 family protein OS=Prunus persica OX=3760 GN=PRUPE_6G064000 PE=4 SV=1	PRUPE_6G064000							1.06966e+06	1.06565e+06	962004	1.4576e+06	1.4287e+06	1.39459e+06	cytoplasm
A0A251NL70	FLZ-type domain-containing protein OS=Prunus persica OX=3760 GN=PRUPE_6G063800 PE=4 SV=1	PRUPE_6G063800							314886	270222	431309	249161	383480	178616	chloroplast
A0A251NP86	ULP_PROTEASE domain-containing protein OS=Prunus persica OX=3760 GN=PRUPE_6G092400 PE=3 SV=1	PRUPE_6G092400								181988		253206	275096	245005	cytoplasm
A0A251NSR0	Uncharacterized protein OS=Prunus persica OX=3760 GN=PRUPE_6G194100 PE=4 SV=1	PRUPE_6G194100							340151	362351	332378	552610	672738	654282	mitochondria
A0A251NXW7	Aminotran_5 domain-containing protein OS=Prunus persica OX=3760 GN=PRUPE_6G305300 PE=4 SV=1	PRUPE_6G305300							299476	271664	314699	400155	435848	340119	chloroplast
A0A251P3A8	CW domain-containing protein OS=Prunus persica OX=3760 GN=PRUPE_5G034700 PE=4 SV=1	PRUPE_5G034700							281805	399308	330198			271112	chloroplast
A0A251P6H2	TPR_REGION domain-containing protein OS=Prunus persica OX=3760 GN=PRUPE_5G032400 PE=4 SV=1	PRUPE_5G032400								124187		725857	820970	1.0469e+06	chloroplast
A0A251PA61	Alpha-N-acetylglucosaminidase OS=Prunus persica OX=3760 GN=PRUPE_5G179300 PE=4 SV=1	PRUPE_5G179300							130239	89163.1			134545	94174.4	vacuolar membrane
A0A251PC07	VWFA domain-containing protein OS=Prunus persica OX=3760 GN=PRUPE_5G186100 PE=4 SV=1	PRUPE_5G186100							110146			339337	268785	222024	nucleus
A0A251PI86	FAD-binding PCMH-type domain-containing protein OS=Prunus persica OX=3760 GN=PRUPE_4G098900 PE=3 SV=1	PRUPE_4G098900							359239	325834	285636	345657	435561	437739	cytoplasm
A0A251PKH1	Vinorine synthase-like OS=Prunus persica OX=3760 GN=PRUPE_4G141500 PE=4 SV=1	PRUPE_4G141500							269521	352512	345111	601796	637443	521413	cytoplasm
A0A251PQ45	Cytochrome P450 OS=Prunus persica OX=3760 GN=PRUPE_4G237900 PE=3 SV=1	PRUPE_4G237900							862054	999751	898710	963807	1.02605e+06	1.03698e+06	chloroplast
A0A251PQE6	Extensin_2 domain-containing protein OS=Prunus persica OX=3760 GN=PRUPE_4G245500 PE=4 SV=1	PRUPE_4G245500							213350	193985	168641	150673	146183	114267	extracellular
A0A251PQW1	LanC-like protein GCR2 OS=Prunus persica OX=3760 GN=PRUPE_4G185600 PE=3 SV=1	PRUPE_4G185600								572003	591179	101407	668335	532202	endoplasmic reticulum
A0A251PSI0	DDT domain-containing protein DDB_G0282237 OS=Prunus persica OX=3760 GN=PRUPE_4G281500 PE=4 SV=1	PRUPE_4G281500							93543.3	114659	102206	124657	134137	133646	nucleus
A0A251PUI8	Late embryogenesis abundant protein, LEA5-type OS=Prunus persica OX=3760 GN=PRUPE_3G031600 PE=4 SV=1	PRUPE_3G031600										484023			mitochondria
A0A251Q2B3	Glycosyltransferase OS=Prunus persica OX=3760 GN=PRUPE_3G189700 PE=3 SV=1	PRUPE_3G189700							324154	237157	290283	421367	395089	477822	chloroplast
A0A251Q2Z3	Calcium-binding protein CML27 (Fragment) OS=Prunus persica OX=3760 GN=PRUPE_3G199600 PE=4 SV=1	PRUPE_3G199600							2.45009e+06	2.40222e+06	2.05138e+06	2.61563e+06	2244359	2.49558e+06	mitochondria
A0A251Q3J8	Glycosyltransferase OS=Prunus persica OX=3760 GN=PRUPE_3G189600 PE=3 SV=1	PRUPE_3G189600							1.44187e+07	1.75871e+07	1.47842e+07	1.17068e+07	1.37466e+07	1.16075e+07	chloroplast
A0A251Q636	ZF-HD dimerization-type domain-containing protein OS=Prunus persica OX=3760 GN=PRUPE_3G267800 PE=4 SV=1	PRUPE_3G267800							599871	657814	543222	347121	273447	385163	nucleus
A0A251Q8K0	Ribosomal_S13_N domain-containing protein OS=Prunus persica OX=3760 GN=PRUPE_2G000700 PE=3 SV=1	PRUPE_2G000700							3.22787e+06	4.03836e+06	3.17527e+06	2.56584e+06	2.55565e+06	2.44675e+06	nucleus
A0A251Q9X0	DUF707 domain-containing protein OS=Prunus persica OX=3760 GN=PRUPE_2G023300 PE=4 SV=1	PRUPE_2G023300							423495	416852	350094	412281	413497	450935	nucleus
A0A251QBV1	TIR domain-containing protein OS=Prunus persica OX=3760 GN=PRUPE_2G059400 PE=4 SV=1	PRUPE_2G059400							1.25649e+06	1.5165e+06	1.38984e+06	1.83028e+06	1.84794e+06	1.83285e+06	chloroplast
A0A251QD02	ADP-ribosyl cyclase/cyclic ADP-ribose hydrolase OS=Prunus persica OX=3760 GN=PRUPE_2G083200 PE=4 SV=1	PRUPE_2G083200							326012	595893	401101	358274	688941	632938	cytoplasm
A0A251QD66	Agglutinin domain-containing protein OS=Prunus persica OX=3760 GN=PRUPE_2G087400 PE=3 SV=1	PRUPE_2G087400							533459	563915	512816	436232	623850	403630	chloroplast
A0A251QEY7	TIR domain-containing protein OS=Prunus persica OX=3760 GN=PRUPE_2G126900 PE=4 SV=1	PRUPE_2G126900							237204	209044	164276				nucleus
A0A251QGA2	ANK_REP_REGION domain-containing protein OS=Prunus persica OX=3760 GN=PRUPE_2G081100 PE=4 SV=1	PRUPE_2G081100							575059	188290	292213	812350	703435	766435	plasma membrane
A0A251QKX8	AAI domain-containing protein OS=Prunus persica OX=3760 GN=PRUPE_2G242600 PE=3 SV=1	PRUPE_2G242600							1.7651e+06	2.02454e+06	781352	853034	2.09716e+06	1.81634e+06	extracellular
A0A251QSB4	RRM domain-containing protein OS=Prunus persica OX=3760 GN=PRUPE_1G041400 PE=4 SV=1	PRUPE_1G041400							194746	171809	141077	87489.7	128771	118612	chloroplast
A0A251QTI0	Ribosomal RNA processing protein 1-like protein OS=Prunus persica OX=3760 GN=PRUPE_1G069700 PE=4 SV=1	PRUPE_1G069700							658907	776839	618714	941194	810287	790808	cytoplasm,nucleus
A0A251QVL9	UDPGT domain-containing protein OS=Prunus persica OX=3760 GN=PRUPE_1G091100 PE=3 SV=1	PRUPE_1G091100							501924	487202	498424	357221	339702	354252	cytoskeleton
A0A251QW40	DUF4150 domain-containing protein OS=Prunus persica OX=3760 GN=PRUPE_1G120100 PE=4 SV=1	PRUPE_1G120100							3.08567e+06	2.43842e+06	2.31318e+06	1.32149e+06	1.72621e+06	1.17121e+06	nucleus
A0A251QX67	Beta_helix domain-containing protein OS=Prunus persica OX=3760 GN=PRUPE_1G120000 PE=4 SV=1	PRUPE_1G120000							427568	314939	326151	650621	604570	493537	extracellular
A0A251QZG8	Uncharacterized protein OS=Prunus persica OX=3760 GN=PRUPE_1G183100 PE=4 SV=1	PRUPE_1G183100							2.14425e+06	1739735	1.32168e+06	644628	577688	790290	nucleus
A0A251QZK7	Uncharacterized protein OS=Prunus persica OX=3760 GN=PRUPE_1G184400 PE=4 SV=1	PRUPE_1G184400							1.42746e+06	1.52581e+06	1563177				nucleus
A0A251QZQ6	GUN4 domain-containing protein OS=Prunus persica OX=3760 GN=PRUPE_1G193000 PE=4 SV=1	PRUPE_1G193000							1.13025e+06	1.29606e+06	1.10795e+06	949733	833695	932807	nucleus
A0A251R071	ASCH domain-containing protein OS=Prunus persica OX=3760 GN=PRUPE_1G199500 PE=4 SV=1	PRUPE_1G199500								245071	331080	367679	378997	307232	nucleus
A0A251R1X7	Geraniol 8-hydroxylase-like OS=Prunus persica OX=3760 GN=PRUPE_1G229700 PE=3 SV=1	PRUPE_1G229700							4340365		3663611				chloroplast
A0A251R238	Geraniol 8-hydroxylase-like OS=Prunus persica OX=3760 GN=PRUPE_1G230500 PE=3 SV=1	PRUPE_1G230500							628067	818265	893071	560442	597587	693774	chloroplast
A0A251R626	Glutamine amidotransferase type-1 domain-containing protein OS=Prunus persica OX=3760 GN=PRUPE_1G316200 PE=4 SV=1	PRUPE_1G316200							711157	791442	591035	624647	594544	526172	cytoplasm
A0A251R633	Non-specific lipid-transfer protein 2 (Fragment) OS=Prunus persica OX=3760 GN=PRUPE_1G316400 PE=4 SV=1	PRUPE_1G316400							1.27948e+06	926110	1.00117e+06	506590	651826	753798	chloroplast
A0A251R7C5	GUB_WAK_bind domain-containing protein OS=Prunus persica OX=3760 GN=PRUPE_1G286900 PE=4 SV=1	PRUPE_1G286900							701628	648130	632550	731549	731922	582122	chloroplast
A0A251REG8	Golgin subfamily A member 6-like protein 22 OS=Prunus persica OX=3760 GN=PRUPE_1G482200 PE=4 SV=1	PRUPE_1G482200								72403			140549	80782.3	chloroplast
A0A251RF47	BTB domain-containing protein OS=Prunus persica OX=3760 GN=PRUPE_1G487900 PE=4 SV=1	PRUPE_1G487900							253879	163708	250376	555169	563497	354756	chloroplast
A0A251RFL4	HUN domain-containing protein OS=Prunus persica OX=3760 GN=PRUPE_1G489600 PE=4 SV=1	PRUPE_1G489600							132165	157986	183903	144232	208001	129197	nucleus
A0A251RGM0	MFS domain-containing protein OS=Prunus persica OX=3760 GN=PRUPE_1G516200 PE=3 SV=1	PRUPE_1G516200							1.25079e+06	1.30338e+06	1.18293e+06	848608	852973	950590	vacuolar membrane
A0A251RK55	Membrane-bound O-acyltransferase C24H6.01c OS=Prunus persica OX=3760 GN=PRUPE_1G583400 PE=4 SV=1	PRUPE_1G583400							414286			520966	489216	415191	plasma membrane
M5VGV8	Glycosyltransferase OS=Prunus persica OX=3760 GN=PRUPE_8G186200 PE=3 SV=1	PRUPE_8G186200							1.21508e+06	1.03441e+06	1.1711e+06	1.73947e+06	1.67573e+06	1.91343e+06	chloroplast
M5VJ33	BUD13 homolog OS=Prunus persica OX=3760 GN=PRUPE_8G202500 PE=3 SV=1	PRUPE_8G202500							204532	367934	426490	730930	518618	606308	nucleus
M5VJP3	Uncharacterized protein OS=Prunus persica OX=3760 GN=PRUPE_8G190500 PE=3 SV=1	PRUPE_8G190500							6.22734e+06	5.29093e+06	5.48173e+06	1.00619e+07	1.05171e+07	10362369	mitochondria
M5VKE2	Uncharacterized protein OS=Prunus persica OX=3760 GN=PRUPE_8G183600 PE=4 SV=1	PRUPE_8G183600							664014	722758	669006	540382	545229	748503	nucleus
M5VNB8	40S ribosomal protein S15a-5-like OS=Prunus persica OX=3760 GN=PRUPE_8G031000 PE=3 SV=1	PRUPE_8G031000							285115	282566	257260	164096	193998	238849	cytoplasm
M5VNX6	Thaumatin-like protein 1b OS=Prunus persica OX=3760 GN=PRUPE_8G163300 PE=3 SV=1	PRUPE_8G163300							1.34287e+06	1.34834e+06	1.39242e+06	1.29173e+06	1.24893e+06	1.10139e+06	chloroplast
M5VPW7	Uncharacterized protein OS=Prunus persica OX=3760 GN=PRUPE_7G220100 PE=4 SV=1	PRUPE_7G220100							4.0672e+06	4.30651e+06	4.03382e+06	5.44483e+06	5.1428e+06	4.85387e+06	chloroplast
M5VRK3	Ribosomal_L6 domain-containing protein OS=Prunus persica OX=3760 GN=PRUPE_7G092200 PE=3 SV=1	PRUPE_7G092200							1.15378e+06	1.38513e+06	1.07259e+06	1.00031e+06	1.09413e+06	1.0789e+06	cytoplasm
M5VRM7	Uncharacterized protein OS=Prunus persica OX=3760 GN=PRUPE_7G140900 PE=4 SV=1	PRUPE_7G140900							268172	206927	208546	547975	503115	499187	chloroplast
M5VUB4	Calmodulin-binding protein OS=Prunus persica OX=3760 GN=PRUPE_7G259400 PE=3 SV=1	PRUPE_7G259400							214799	236685	174717	134117		163411	nucleus
M5VX56	Uncharacterized protein OS=Prunus persica OX=3760 GN=PRUPE_7G091100 PE=3 SV=1	PRUPE_7G091100							558675	619166	593533	505103	557949	567745	chloroplast
M5W4V5	Uncharacterized protein OS=Prunus persica OX=3760 GN=PRUPE_8G270800 PE=4 SV=1	PRUPE_8G270800							1.51887e+06	1.45853e+06	1103357	1.33508e+06	1.28798e+06	1.59987e+06	extracellular
M5W5L9	DUF674 family protein OS=Prunus persica OX=3760 GN=PRUPE_6G064300 PE=4 SV=1	PRUPE_6G064300							408783	379123	324404	444126	422104	454148	cytoplasm
M5W5Z6	Organ specific protein OS=Prunus persica OX=3760 GN=PRUPE_7G052400 PE=4 SV=1	PRUPE_7G052400							402972	499784	418639	474373	402693	439517	nucleus
M5W6J8	LOB domain-containing protein OS=Prunus persica OX=3760 GN=PRUPE_7G137900 PE=3 SV=1	PRUPE_7G137900							1.39671e+06	1.20772e+06	1.27065e+06	1.92732e+06	1.969e+06	1.93592e+06	nucleus
M5W6W3	Nucleolar protein 16 OS=Prunus persica OX=3760 GN=PRUPE_8G259900 PE=3 SV=1	PRUPE_8G259900										685855	599032	669616	nucleus
M5W7H2	Flocculation protein FLO11-like OS=Prunus persica OX=3760 GN=PRUPE_6G275700 PE=4 SV=1	PRUPE_6G275700							652331	563699	579708	880869	916281	989462	nucleus
M5WBG8	Uncharacterized protein OS=Prunus persica OX=3760 GN=PRUPE_6G207500 PE=3 SV=1	PRUPE_6G207500							1.61727e+06	1.89833e+06	1.38146e+06	1.82643e+06	1.9111e+06	1.63441e+06	cytoplasm
M5WBX8	Histidine kinase-, DNA gyrase B-, and HSP90-like ATPase OS=Prunus persica OX=3760 GN=PRUPE_5G145600 PE=4 SV=1	PRUPE_5G145600							746026	514715					cytoplasm
M5WCJ3	Uncharacterized protein OS=Prunus persica OX=3760 GN=PRUPE_6G278100 PE=4 SV=1	PRUPE_6G278100							6.57642e+06	5.38116e+06	5.56104e+06	3.87525e+06	3.12058e+06	3.22447e+06	cytoskeleton
M5WDV4	Subtilisin-like protease SBT3.9 OS=Prunus persica OX=3760 GN=PRUPE_5G133600 PE=3 SV=1	PRUPE_5G133600							209916	203016	173180	176161	187502	160789	chloroplast
M5WE56	Uncharacterized protein OS=Prunus persica OX=3760 GN=PRUPE_5G023400 PE=4 SV=1	PRUPE_5G023400							1.59633e+06	1.69279e+06	1.42766e+06	612990	1.30842e+06	1.2137e+06	chloroplast
M5WGK2	Glycosyltransferase OS=Prunus persica OX=3760 GN=PRUPE_6G190600 PE=3 SV=1	PRUPE_6G190600							1.49468e+06	1.47738e+06	1.26276e+06	2.40435e+06	2203418	2.51582e+06	mitochondria
M5WHP1	DUF3074 domain-containing protein OS=Prunus persica OX=3760 GN=PRUPE_1G076200 PE=4 SV=1	PRUPE_1G076200							161804	246818	168269	185416	155195	149770	mitochondria
M5WI19	Acid phosphatase/vanadium-dependent haloperoxidase-related protein OS=Prunus persica OX=3760 GN=PRUPE_4G220600 PE=4 SV=1	PRUPE_4G220600							404624	481912	398542	651840	649034	556049	cytoplasm
M5WIV4	Uncharacterized protein OS=Prunus persica OX=3760 GN=PRUPE_6G278000 PE=4 SV=1	PRUPE_6G278000							4.32156e+06	3.95732e+06	4.36721e+06	2.14372e+06	2.46665e+06	3.07279e+06	nucleus
M5WJU3	Cytochrome P450 CYP736A12-like OS=Prunus persica OX=3760 GN=PRUPE_4G235600 PE=3 SV=1	PRUPE_4G235600							6.41231e+06	6.43958e+06	6.0491e+06	7.66234e+06	8.12618e+06	8431437	cytoplasm
M5WKP7	Uncharacterized protein OS=Prunus persica OX=3760 GN=PRUPE_6G065200 PE=4 SV=1	PRUPE_6G065200							375216	394309	392584	357672	347509	296291	chloroplast
M5WKX7	Uncharacterized protein OS=Prunus persica OX=3760 GN=PRUPE_3G125100 PE=4 SV=1	PRUPE_3G125100							407068	327781	358762	531804	502516	526896	chloroplast
M5WMP8	Phosphatidylinositol-glycan biosynthesis class X protein OS=Prunus persica OX=3760 GN=PRUPE_5G030700 PE=3 SV=1	PRUPE_5G030700							1.00997e+06	616524	459834	592265	622971	610827	plasma membrane
M5WPR3	Uncharacterized protein OS=Prunus persica OX=3760 GN=PRUPE_5G194700 PE=4 SV=1	PRUPE_5G194700							773319	778614	707986	750740	630705	835288	nucleus
M5WQY3	Uncharacterized protein OS=Prunus persica OX=3760 GN=PRUPE_5G109300 PE=4 SV=1	PRUPE_5G109300							1.46142e+07	1.74703e+07	1.5612e+07	2.58261e+07	2.58417e+07	2.69162e+07	nucleus
M5WRK8	ADP-ribosyl cyclase/cyclic ADP-ribose hydrolase OS=Prunus persica OX=3760 GN=PRUPE_5G074700 PE=4 SV=1	PRUPE_5G074700							619084	519849	583059	595857	838556	775804	chloroplast
M5WRX4	Zinc finger CCCH domain-containing protein 3-like OS=Prunus persica OX=3760 GN=PRUPE_3G209200 PE=4 SV=1	PRUPE_3G209200							935499		849699				nucleus
M5WSA0	Glycosyltransferase OS=Prunus persica OX=3760 GN=PRUPE_3G260200 PE=3 SV=1	PRUPE_3G260200							299283	290346	269698	260280	292357	267789	nucleus
M5WSS4	Uncharacterized protein OS=Prunus persica OX=3760 GN=PRUPE_3G082100 PE=4 SV=1	PRUPE_3G082100							4.45529e+06	4.82923e+06	4.32552e+06	7.39587e+06	6.36691e+06	6.74609e+06	nucleus
M5WUF9	Cytochrome P450 71A1-like OS=Prunus persica OX=3760 GN=PRUPE_3G184200 PE=3 SV=1	PRUPE_3G184200							1.22931e+06	1.36169e+06	994152	1.2757e+06	1.37642e+06	1.47295e+06	chloroplast
M5WWR7	Uncharacterized protein OS=Prunus persica OX=3760 GN=PRUPE_3G082000 PE=4 SV=1	PRUPE_3G082000							6655425	6.85148e+06	6.47411e+06	7.85535e+06	7.75852e+06	7.48839e+06	nucleus
M5X0X6	Uncharacterized protein OS=Prunus persica OX=3760 GN=PRUPE_2G056300 PE=4 SV=1	PRUPE_2G056300							290294	323967	319878	549160	682218	559914	plasma membrane
M5X164	Uncharacterized protein OS=Prunus persica OX=3760 GN=PRUPE_4G267000 PE=4 SV=1	PRUPE_4G267000							871511	1.0499e+06	453858	1.18561e+06	1130366	979980	nucleus
M5X2A1	Cytochrome P450 89A2-like OS=Prunus persica OX=3760 GN=PRUPE_2G296600 PE=3 SV=1	PRUPE_2G296600							465220					392006	chloroplast
M5X2D5	Uncharacterized protein OS=Prunus persica OX=3760 GN=PRUPE_2G181300 PE=3 SV=1	PRUPE_2G181300							379929	356623	298987	241917	242256	221932	cytoplasm
M5X2H7	Uncharacterized protein OS=Prunus persica OX=3760 GN=PRUPE_2G040100 PE=4 SV=1	PRUPE_2G040100							852498	804460	738872	994244	1.12857e+06	841861	chloroplast
M5X332	Uncharacterized protein OS=Prunus persica OX=3760 GN=PRUPE_4G282300 PE=3 SV=1	PRUPE_4G282300								300672			339159		chloroplast
M5X7L3	Galactose-binding domain-like protein OS=Prunus persica OX=3760 GN=PRUPE_4G079800 PE=4 SV=1	PRUPE_4G079800							2057905	2.50742e+06	1.91478e+06	1.87656e+06	2.13081e+06	2.04831e+06	chloroplast
M5X908	RAB6-interacting golgin OS=Prunus persica OX=3760 GN=PRUPE_2G084700 PE=3 SV=1	PRUPE_2G084700							5.67169e+06	5.50686e+06	5.0025e+06	5.25896e+06	5.77675e+06	5.56124e+06	chloroplast
M5X9Q4	Uncharacterized protein OS=Prunus persica OX=3760 GN=PRUPE_3G008300 PE=4 SV=1	PRUPE_3G008300									74491.3		206470	270111	nucleus
M5X9U7	Microtubule-associated protein 65-5 OS=Prunus persica OX=3760 GN=PRUPE_2G045700 PE=3 SV=1	PRUPE_2G045700									56274.9	213874	167063	158319	cytoplasm
M5XF92	Uncharacterized protein OS=Prunus persica OX=3760 GN=PRUPE_1G548900 PE=3 SV=1	PRUPE_1G548900										110707	83322.8	123020	chloroplast
M5XFZ4	Uncharacterized protein OS=Prunus persica OX=3760 GN=PRUPE_1G144700 PE=3 SV=1	PRUPE_1G144700								284249	234499	186893	184498	209097	cytoskeleton
M5XGF6	S-adenosyl-L-methionine-dependent methyltransferase OS=Prunus persica OX=3760 GN=PRUPE_1G379200 PE=3 SV=1	PRUPE_1G379200							220689	213656	183892	278781	309685	282904	chloroplast
M5XJS8	Maltose excess protein 1-like, chloroplastic OS=Prunus persica OX=3760 GN=PRUPE_2G329800 PE=4 SV=1	PRUPE_2G329800									670677				chloroplast
M5XJX7	CDP-diacylglycerol--glycerol-3-phosphate 3-phosphatidyltransferase 1, chloroplastic OS=Prunus persica OX=3760 GN=PRUPE_2G221600 PE=3 SV=1	PRUPE_2G221600							821761	856185	567299	934110	879793	1.00318e+06	chloroplast
M5XLW1	Receptor like protein kinase S.2 OS=Prunus persica OX=3760 GN=PRUPE_1G007200 PE=4 SV=1	PRUPE_1G007200							172203	172054	185023	217733	189161	211325	cytoplasm
M5XML4	Meiosis regulator and mRNA stability factor 1 OS=Prunus persica OX=3760 GN=PRUPE_3G003800 PE=4 SV=1	PRUPE_3G003800								196443	228444	295638	261035	247935	nucleus
M5XNQ9	DNA-directed RNA polymerase V subunit 7 OS=Prunus persica OX=3760 GN=PRUPE_1G030000 PE=4 SV=1	PRUPE_1G030000							202697	141283	196268	326800	332872	136015	cytoplasm
M5XPV5	Uncharacterized protein OS=Prunus persica OX=3760 GN=PRUPE_1G040300 PE=3 SV=1	PRUPE_1G040300							461148	446068	373942	399367	357694	386951	nucleus
M5XR39	Glycosyltransferase OS=Prunus persica OX=3760 GN=PRUPE_1G520200 PE=3 SV=1	PRUPE_1G520200										397921		554289	chloroplast
M5XSK4	Transcription factor MYB44-like OS=Prunus persica OX=3760 GN=PRUPE_1G430000 PE=4 SV=1	PRUPE_1G430000							245557			271793		285079	nucleus
M5XSK7	Uncharacterized protein OS=Prunus persica OX=3760 GN=PRUPE_1G416500 PE=4 SV=1	PRUPE_1G416500							122352	148838	111972	121027	151716	130579	nucleus
M5XVX3	Uncharacterized protein OS=Prunus persica OX=3760 GN=PRUPE_1G488200 PE=4 SV=1	PRUPE_1G488200							716406	712874	1.01065e+06				cytoplasm
M5XYB9	Uncharacterized protein OS=Prunus persica OX=3760 GN=PRUPE_1G416700 PE=3 SV=1	PRUPE_1G416700							643173	698079	744329	1.16992e+06	1.14849e+06	1.41577e+06	nucleus
M5XYK8	Protein EXORDIUM-like 2 OS=Prunus persica OX=3760 GN=PRUPE_1G520900 PE=3 SV=1	PRUPE_1G520900							296798	261785	227297	529012	447711	452032	chloroplast
M5XZM4	UDP-glucuronosyl/UDP-glucosyltransferase OS=Prunus persica OX=3760 GN=PRUPE_1G091200 PE=4 SV=1	PRUPE_1G091200							590252	768848	665243	472771	565186		chloroplast
M5Y1Q4	Uncharacterized protein OS=Prunus persica OX=3760 GN=PRUPE_1G418400 PE=4 SV=1	PRUPE_1G418400							52366.5	81874.2	53882.9	62616.7	590016	603448	plasma membrane
M5Y7F0	Methyltransf_12 domain-containing protein OS=Prunus persica OX=3760 GN=PRUPE_1G408900 PE=3 SV=1	PRUPE_1G408900							1.15127e+06	378829	1.01524e+06	329623	451169	1.07722e+06	cytoplasm
